# Supplementary material for: Potentially Inappropriate Medication Prescribing Detected by Computer Algorithm among Older Patients: Results from the MAPT Study
Source: Pharmacy (Basel). 2021 Nov 24;9(4):189. doi: 10.3390/pharmacy9040189 (PMC8628967; doi:10.3390/pharmacy9040189)
Supplement: Supplementary file 1 [file pharmacy-09-00189-s001.zip]

Archive with 1 entries (1 files):
- pharmacy-1360825-supplementary.pdf
